# Supplementary material for: High-Throughput Metabolomic Profiling of Skin Lesions: Comparative Study of Cutaneous Squamous Cell Carcinoma, Basal Cell Carcinoma, and Normal Skin Via e-Biopsy Sampling
Source: Cell Mol Bioeng. 2025 Apr 3;18(2):185–95. doi: 10.1007/s12195-025-00846-1 (PMC12018666; doi:10.1007/s12195-025-00846-1)
Supplement: Supplementary file 19 — Supplementary file19 (XLSX 10 KB) [file 12195_2025_846_MOESM19_ESM.xlsx]

## Sheet: Table S7
Table S7. cSCC vs. BCC differentially expressed metabolites.
Column	Metabolite	p-value	corrected p-value	fold change (fc)	log2(fc)	-log10(p)
Amide positive	N,n-diethylethanolamine	0.047472	0.648802	13.1528	3.7173	1.32356
C18 negative	Xanthine	0.025749	0.682356	2.40332	1.26503	1.58923
	Dl-arginine	0.004514	0.23924	2.70855	1.43752	2.34544
